# Supplementary material for: Comparative Cochlear–Vestibular Aging Reveals Age‐Aligned Mitochondrial Ultrastructural Burden, Mitophagy–Autophagy Remodeling, Synaptic Uncoupling, and Sensory Functional Decline
Source: Aging Cell. 2026 Jun 23;25(7):e70593. doi: 10.1111/acel.70593 (PMC13288170; doi:10.1111/acel.70593)
Supplement: Supplementary file 2 — Table S1: Sample sizes and units of analysis. [file ACEL-25-e70593-s001.xlsx]

## Sheet: Sheet1
Assay	Biological source	Sample size	Aggregation level	Statistical unit (n)
ABR	Mouse	6	Bilateral thresholds averaged within animal	Per animal (left + right averaged)
VsEP	Mouse	6	Summarized within animal	Per animal (left + right averaged)
Cochlear hair-cell counts	Cochlea	3	Averaged across 3 random fields per turn/zone	Per vestibular specimen
Vestibular hair-cell density	Vestibular macula	3	Averaged across 3 random fields per turn/zone	Per cochlea
Cochlear synapse quantification	Cochlea	3	Averaged across 3 random fields per turn/zone	Per vestibular specimen
Vestibular synapse quantification	Vestibular macula	3	Averaged across 3 random fields per turn/zone	Per cochlea
NF200+ fiber area fraction	Cochlea	3	Averaged across 3 random fields per turn/zone	Per cochlea
TEM pathological mitochondria burden	Cochlea/Vestibular macula	3	Pathological fraction calculated per field, then averaged across 3 fields per cochlea	Any single cochlea of a mouse
RT–qPCR	Cochlear tissue	3	One value per biological sample	Per cochlea
