# Supplementary material for: Comparative Cochlear–Vestibular Aging Reveals Age‐Aligned Mitochondrial Ultrastructural Burden, Mitophagy–Autophagy Remodeling, Synaptic Uncoupling, and Sensory Functional Decline
Source: Aging Cell. 2026 Jun 23;25(7):e70593. doi: 10.1111/acel.70593 (PMC13288170; doi:10.1111/acel.70593)
Supplement: Supplementary file 3 — Table S2: Correlation analysis about XY_GroupMeans. [file ACEL-25-e70593-s002.xlsx]

## Sheet: Sheet1
Prism XY (Age-group means) for Coupling Plots
Each block is an XY table: AgeGroup + X(mean) + Y(mean).
Plot 1: TEM pathology vs ABR HF_avg_24_32
AgeGroup	TEM pathology mean (X)	ABR HF mean (Y)
6m	0.0981385	36.25
12m	0.481119	63.9583
18m	0.884722	81.25
Plot 2: TEM pathology vs Basal IHC matched synapses
AgeGroup	TEM pathology mean (X)	Basal IHC matched mean (Y)
3d	0.0347985	0.425904
6m	0.0981385	0.670643
12m	0.481119	0.136676
18m	0.884722	0.103737
Plot 3: Basal IHC matched synapses vs ABR HF_avg_24_32
AgeGroup	Basal IHC matched mean (X)	ABR HF mean (Y)
6m	0.670643	36.25
12m	0.136676	63.9583
18m	0.103737	81.25
Plot 4: Flux-burden z vs TEM pathology
AgeGroup	Flux-burden z mean (X)	TEM pathology mean (Y)
3d	-0.592752	0.0347985
6m	-1.37018	0.0981385
12m	0.413853	0.481119
18m	1.54908	0.884722
Plot 5: TFEB module z vs TEM pathology
AgeGroup	TFEB module z mean (X)	TEM pathology mean (Y)
3d	0.894011	0.0347985
6m	-0.607271	0.0981385
12m	0.317132	0.481119
18m	-0.603872	0.884722
