# Supplementary material for: Comparative Cochlear–Vestibular Aging Reveals Age‐Aligned Mitochondrial Ultrastructural Burden, Mitophagy–Autophagy Remodeling, Synaptic Uncoupling, and Sensory Functional Decline
Source: Aging Cell. 2026 Jun 23;25(7):e70593. doi: 10.1111/acel.70593 (PMC13288170; doi:10.1111/acel.70593)
Supplement: Supplementary file 4 — Table S3: qPCR data (−log2). [file ACEL-25-e70593-s004.xlsx]

## Sheet: Sheet1
	3d			6m			12m			18m
Pink1	1.27132539391173	0.906157	0.86804	1.04253	1.14599	0.995569	1.61459	0.986348	1.42126	0.695695	0.529069	0.56176
PARKIN	1.19347	0.741062	1.13066	3.22193	2.30286	0.295643	3.10588	2.98246	3.34151	1.17516	0.755949	0.227803
ATG4A	1.15655	0.802367	1.07761	1.62925	1.71085	1.45016	0.486354	0.688046	0.609027	0.0139865	#DIV/0!	#DIV/0!
LC3B	0.95694	0.949013	1.10114	0.432382	0.429991	0.358707	0.178655	0.221249	0.237376	0.0743691	0.0665392	0.0462901
P62	0.956829	0.946276	1.10445	0.554191	0.499984	0.432105	0.709028	0.861793	0.730479	0.922412	1.02242	0.830172
CTSD	0.984639	0.971756	1.04512	0.229058	0.269487	0.267255	0.590802	0.555265	0.568703	0.342059	0.32767	0.286045
Atp2b4	0.859359	1.31798	0.882907	0.404107	0.418648	0.431314	0.2784	0.255205	0.243118	0.557662	0.408515	0.383809
Mcoln3	0.914571	0.975806	1.12052	1.37044	1.34503	1.26369	2.73504	1.80758	3.03157	0.287233	0.337813	0.238291
BECN-1	1.13958	0.955945	0.917958	1.35766	1.39438	1.24801	0.961373	1.20011	1.11858	0.90649	0.448557	0.58799
Tfeb	1.09051	0.792235	1.15749	0.164953	0.0934362	0.19306	0.294976	0.337666	0.23687	0.532873	0.447935	0.503255
Bnip3	1.15977	0.856089	1.00719	2.58576	1.39483	1.3987	2.68337	1.62118	1.64781	0.986097	0.82462	0.740105
Bnip3l	1.35692	0.851355	0.865637	1.97738	2.25807	1.29962	1.2265	1.14041	1.78701	0.741902	1.92426	0.524604
Dnm1l	0.707107	1.03562	1.36557	2.82121	1.51815	0.836429	5.03031	2.31923	2.22707	5.93795	0.532172	0.336684
FundC1	1.06032	0.918594	1.02669	3.4172	2.33888	1.55813	3.36743	1.49448	1.3819	0.985526	0.946363	0.584375
Mtor	1.24272	1.17446	0.685154	0.357987	0.571958	0.285979	0.622647	1.06954	0.59131	0.492653	0.778433	0.421074
PRKAA1	2.2107	0.736369	0.614293	1.25265	2.5053	1.53845	1.9979	2.71977	2.33753	0.721036	0.981557	0.545497
ULK1	1.1595	1.03407	0.828936	1.25856	0.751899	0.494695	4.7025	1.55268	1.52073	0.436464	0.371715	0.29561
Tsc1	1.11239	1.24631	0.721298	0.472028	0.381153	0.235932	1.87656	0.935684	0.883985	0.373739	0.395597	0.293738
